# Supplementary material for: A new method for long-read sequencing of animal mitochondrial genomes: application to the identification of equine mitochondrial DNA variants
Source: BMC Genomics. 2020 Nov 11;21:785. doi: 10.1186/s12864-020-07183-9 (PMC7661214; doi:10.1186/s12864-020-07183-9)
Supplement: Supplementary file 1 — Additional file 1: SI_table 1. Sequencing statistics, coverage, long-reads. [file 12864_2020_7183_MOESM1_ESM.xlsx]

## Sheet: Statistics run S1 by barcodes
Statistics run S1 by barcodes
Sample	H25 exo -	H26 exo -	H27 exo -	H25 exo A	H26 exo A	H27 exo A	H25 exo B	H26 exo B	H27 exo B
Barcode	Barcode01	Barcode02	Barcode03	Barcode04	Barcode05	Barcode06	Barcode07	Barcode08	Barcode09	Unclassified	Total
Mean read length (nt)	2209	2247.7	2004.4	2732.7	2526.1	2553.1	1820.5	3240.5	2869.2	2145.1	2378.7
Median read length (nt)	1706	1763	1579	1918	1815	1865	1440	2336	2172	1545	1741
Read length N50 (nt)	2786	2807	2462	3867	3409	3414	2172	4635	3873	2909	3137
Number of reads	60619	67448	60729	59028	69453	55892	88175	45641	55996	71073	634054
% of Total reads	0.0956054	0.106376	0.0957789	0.0930962	0.109538	0.0881502	0.139065	0.0719828	0.0883142	0.112093	1
Total bases (nt)	133906674	151599799	121723567	161303032	175444343	142699042	160526846	147900066	160661882	152461373	1508226624
% of Total bases	0.0887842	0.100515	0.0807064	0.106949	0.116325	0.0946138	0.106434	0.0980622	0.106524	0.101087	1
Mean read quality	11.5	11.5	11.5	10.9	10.9	10.9	11.3	11.4	11.5	6.8	10.8
Median read quality	11.7	11.8	11.7	11.1	11.2	11.1	11.6	11.7	11.8	5.8	11.3
>Q5 Number of reads	60537	67337	60636	58871	69297	55808	88046	45553	55940	53805	615830
>Q5 coverage (Mb)	133.7	151.4	121.6	160.9	175.1	142.5	160.3	147.6	160.6	122.5	1476.3
>Q7 Number of reads	59452	66019	59525	57500	67713	54575	86491	44684	55038	26677	577674
>Q7 coverage (Mb)	131.7	148.8	119.6	157.8	171.8	140	157.8	145.3	158.3	65.4	1396.3
>Q10 Number of reads	49310	54704	49280	43601	51361	40863	70330	36886	46353	11094	453782
>Q10 coverage (Mb)	110.3	124.7	99.9	123.8	134.6	108.1	129.4	122.1	135.4	30.2	1118.4
>Q12 Number of reads	26211	29943	26547	16783	19952	15410	34889	19743	25524	2889	217891
>Q12 coverage (Mb)	59.5	69.4	54.6	51.1	55.9	43.9	64.7	67.2	77.2	8.5	552.2
>Q15 Number of reads	236	284	279	35	45	34	212	80	145	7	1357
>Q15 coverage (Mb)	0.4	0.5	0.4	0.1	0.1	0	0.3	0.2	0.3	0	2.3

## Sheet: Statistics run S2 by barcodes
Statistics run S2 by barcodes
Sample	H25 R1E1	H25 R2E1	H26 R1E1	H26 R2E1	H27 R1E1	H27 R2E1	H25 R1E2	H25 R2E2	H26 R1E2	H26 R2E2	H27 R1E2	H27 R2E2
Barcode	Barcode01	Barcode02	Barcode03	Barcode04	Barcode05	Barcode06	Barcode07	Barcode08	Barcode09	Barcode10	Barcode11	Barcode12	Unclassified	Total
Mean read length (nt)	2855	2899	2848	2755	2876	2781	3040	3106	2486	2407	2690	2667	2733.5	2785.5
Median read length (nt)	1768	1789	1869	1818	1826	1786	2011	2045	1666	1642	1754	1743	1737	1804
Read length N50 (nt)	4713	4793	4482	4273	4605	4421	4761	4858	3767	3585	4220	4172	4579	4411
Number of reads	236139	214289	200037	230223	196031	211370	244853	242365	220344	230116	205151	172306	190531	2793755
% of Total reads	0.0845239	0.0767029	0.0716015	0.0824063	0.0701676	0.075658	0.087643	0.0867524	0.0788702	0.082368	0.073432	0.0616754	0.0681989	1
Total bases (nt)	674264727	621300824	569749399	634278986	563825065	587755198	744233039	752775650	547775081	553820600	551808736	459479593	520820194	7781887092
% of Total bases	0.0866454	0.0798394	0.0732148	0.0815071	0.0724535	0.0755286	0.0956366	0.0967343	0.070391	0.0711679	0.0709094	0.0590448	0.0669272	1
Mean read quality	9.6	9.6	9.7	9.7	9.6	9.6	9.8	9.8	9.7	9.7	9.7	9.7	8.7	9.6
Median read quality	9.7	9.7	9.8	9.8	9.8	9.8	9.9	9.9	9.8	9.8	9.8	9.8	8.6	9.7
>Q5 Number of reads	236139	214289	200037	230223	196031	211370	244853	242365	220344	230116	205151	172306	190531	2793755
>Q5 coverage (Mb)	674.3	621.3	569.7	634.3	563.8	587.8	744.2	752.8	547.8	553.8	551.8	459.5	520.8	7781.9
>Q7 Number of reads	236139	214289	200037	230223	196031	211370	244853	242365	220344	230116	205151	172306	190531	2793755
>Q7 coverage (Mb)	674.3	621.3	569.7	634.3	563.8	587.8	744.2	752.8	547.8	553.8	551.8	459.5	520.8	7781.9
>Q10 Number of reads	90879	83117	88601	100299	81005	86999	117700	116889	97484	100569	88048	73005	30668	1155263
>Q10 coverage (Mb)	265.7	242.4	261.6	288.8	243.7	253.1	375.8	378.9	258.7	259	245.7	204	99.4	3376.9
>Q12 Number of reads	922	1006	1091	1142	868	880	2530	2628	1302	1366	1146	829	184	15894
>Q12 coverage (Mb)	1.8	1.9	1.9	2.1	1.7	1.7	5.9	6.3	2.5	2.6	2	1.6	0.4	32.3
>Q15 Number of reads	0	0	0	0	0	0	0	0	0	0	0	0	0	0
>Q15 coverage (Mb)	0	0	0	0	0	0	0	0	0	0	0	0	0	0

## Sheet: Statistics run S1 mtDNA nucDNA
Statistics run S1 mtDNA nucDNA
Count	Percent	Map	Barcode	Sample	DNA
3489	0.0575562	mtDNA	barcode01	H25 exo -	H25
57130	0.942444	nucDNA	barcode01	H25 exo -	H25
2549	0.0377921	mtDNA	barcode02	H26 exo -	H26
64899	0.962208	nucDNA	barcode02	H26 exo -	H26
3103	0.0510959	mtDNA	barcode03	H27 exo -	H27
57626	0.948904	nucDNA	barcode03	H27 exo -	H27
17569	0.297638	mtDNA	barcode04	H25 exo A	H25
41459	0.702362	nucDNA	barcode04	H25 exo A	H25
40888	0.588715	mtDNA	barcode05	H26 exo A	H26
28565	0.411285	nucDNA	barcode05	H26 exo A	H26
32721	0.585433	mtDNA	barcode06	H27 exo A	H27
23171	0.414567	nucDNA	barcode06	H27 exo A	H27
1724	0.019552	mtDNA	barcode07	H25 exo B	H25
86451	0.980448	nucDNA	barcode07	H25 exo B	H25
673	0.0147455	mtDNA	barcode08	H26 exo B	H26
44968	0.985254	nucDNA	barcode08	H26 exo B	H26
572	0.010215	mtDNA	barcode09	H27 exo B	H27
55424	0.989785	nucDNA	barcode09	H27 exo B	H27

## Sheet: Statistics run S2 mtDNA nucDNA
Statistics run S2 mtDNA nucDNA
Count	Percent	Map	Barcode	Sample	DNA
38453	0.162841	mtDNA	barcode01	H25 R1E1	H25
197686	0.837159	nucDNA	barcode01	H25 R1E1	H25
35111	0.163849	mtDNA	barcode02	H25 R2E1	H25
179178	0.836151	nucDNA	barcode02	H25 R2E1	H25
50578	0.206565	mtDNA	barcode07	H25 R1E2	H25
194275	0.793435	nucDNA	barcode07	H25 R1E2	H25
49411	0.20387	mtDNA	barcode08	H25 R2E2	H25
192954	0.79613	nucDNA	barcode08	H25 R2E2	H25
40244	0.201183	mtDNA	barcode03	H26 R1E1	H26
159793	0.798817	nucDNA	barcode03	H26 R1E1	H26
46819	0.203364	mtDNA	barcode04	H26 R2E1	H26
183404	0.796636	nucDNA	barcode04	H26 R2E1	H26
109733	0.498008	mtDNA	barcode09	H26 R1E2	H26
110611	0.501992	nucDNA	barcode09	H26 R1E2	H26
115553	0.502151	mtDNA	barcode10	H26 R2E2	H26
114563	0.497849	nucDNA	barcode10	H26 R2E2	H26
31162	0.158965	mtDNA	barcode05	H27 R1E1	H27
164869	0.841035	nucDNA	barcode05	H27 R1E1	H27
34009	0.160898	mtDNA	barcode06	H27 R2E1	H27
177361	0.839102	nucDNA	barcode06	H27 R2E1	H27
53627	0.261403	mtDNA	barcode11	H27 R1E2	H27
151524	0.738597	nucDNA	barcode11	H27 R1E2	H27
45182	0.26222	mtDNA	barcode12	H27 R2E2	H27
127124	0.73778	nucDNA	barcode12	H27 R2E2	H27

## Sheet: Coverage_mtDNA S1
	H25 exo -	H26 exo -	H27 exo -	H25 exo A	H26 exo A	H27 exo A	H25 exo B	H26 exo B	H27 exo B
	Barcode01	Barcode02	Barcode03	Barcode04	Barcode05	Barcode06	Barcode07	Barcode08	Barcode09
Coverage max	304	227	283	1726	3736	3272	143	73	64
Position max	5170	14430	5658	22026	14366	5358	16654	21307	14218
Coverage min*	90	85	66	526	1205	1015	29	21	12
Position min*	28844	31954	31987	31994	31998	31964	9968	31949	26850
Ratio max/min	3.37778	2.67059	4.28788	3.28137	3.10041	3.22365	4.93103	3.47619	5.33333
*between pos. 2000-32000
for i in `ls barcode??_coverage.bed`; do echo $i; awk -v max=0 '{if($8>max){max=$8;pos=$7}}END{print "Max: ",max;print "Maxpos: ",pos } ' $i;done
for i in `ls barcode??_coverage.bed`; do echo $i; awk -v min=10000 '{if(($8<min) && (($7>2000)&&($7<32000)) ){min=$8;pos=$7}}END{print "Min: ",min;print "Minpos: ",pos } ' $i;done

## Sheet: Coverage_mtDNA S2
Sample	H25 R1E1	H25 R2E1	H26 R1E1	H26 R2E1	H27 R1E1	H27 R2E1	H25 R1E2	H25 R2E2	H26 R1E2	H26 R2E2	H27 R1E2	H27 R2E2
Barcode	Barcode01	Barcode02	Barcode03	Barcode04	Barcode05	Barcode06	Barcode07	Barcode08	Barcode09	Barcode10	Barcode11	Barcode12
Coverage max	4357	4089	4137	4745	3485	3783	6717	6492	11255	11707	5551	4735
Position max	19097	14371	14440	14369	14361	14367	19134	19146	14370	14372	14374	14374
Coverage min*	1209	1114	1268	1415	936	1026	1690	1641	3427	3574	1628	1361
Position min*	31998	29387	31998	31996	31954	31998	31956	31954	31998	31966	31958	31977
Ratio max/min	3.6038	3.67056	3.26262	3.35336	3.72329	3.68713	3.97456	3.95612	3.28421	3.2756	3.40971	3.47906
*between pos. 2000-32000

## Sheet: S1 long mtDNA reads
	H25 exo -	H26 exo -	H27 exo -	H25 exo A	H26 exo A	H27 exo A	H25 exo B	H26 exo B	H27 exo B
	Barcode01	Barcode02	Barcode03	Barcode04	Barcode05	Barcode06	Barcode07	Barcode08	Barcode09
Nb read length > 8000 nt	4	4	1	55	158	126	1	7	3
Nb read length > 8000 nt and coverage > 80%	3	3	1	52	144	116	1	7	3
long read mtDNA fold coverage	1.76983	1.8818	0.590364	30.8021	87.7547	70.0916	0.642926	3.99064	1.62318
Nb read length > 16666 nt	0	0	0	0	3	2	0	0	0
Nb read length > 16666 nt and coverage > 80%	0	0	0	0	0	1	0	0	0
very long read mtDNA fold coverage	0	0	0	0	0	1.05094	0	0	0

## Sheet: S2 long mtDNA reads
Sample	H25 R1E1	H25 R2E1	H26 R1E1	H26 R2E1	H27 R1E1	H27 R2E1	H25 R1E2	H25 R2E2	H26 R1E2	H26 R2E2	H27 R1E2	H27 R2E2
Barcode	Barcode01	Barcode02	Barcode03	Barcode04	Barcode05	Barcode06	Barcode07	Barcode08	Barcode09	Barcode10	Barcode11	Barcode12
Nb read length > 8000 nt	301	320	228	209	206	252	822	836	725	644	320	276
Nb read length > 8000 nt and coverage > 80%	261	275	203	191	182	212	717	729	638	552	276	232
long read mtDNA fold coverage	170.272	176.539	129.732	122.232	117.735	140.683	478.548	488.014	414.612	352.649	178.194	152.285
Nb read length > 16666 nt	16	23	6	7	7	11	57	68	30	27	14	14
Nb read length > 16666 nt and coverage > 80%	8	7	2	3	4	7	26	35	14	10	6	3
very long read mtDNA fold coverage	9.05838	7.28879	2.43016	3.81573	4.5276	7.85389	30.5576	39.9641	15.8267	11.2002	6.77505	3.55118
