# Supplementary material for: A new method for long-read sequencing of animal mitochondrial genomes: application to the identification of equine mitochondrial DNA variants
Source: BMC Genomics. 2020 Nov 11;21:785. doi: 10.1186/s12864-020-07183-9 (PMC7661214; doi:10.1186/s12864-020-07183-9)
Supplement: Supplementary file 2 — Additional file 2: SI_table 2. Sanger resequencing informations. [file 12864_2020_7183_MOESM2_ESM.xlsx]

## Sheet: Arabian-Sanger
PCR fragment	OL. Start	OL. End	PCR Span	Sanger coverage	Variants in span Sanger	H25-True	H25-False	H26-True	H26-False	H27-True	H27-False	True positive	False negative	False positive	Note	Context	Context
PCR fragment 1	930	1929	999	956	5	4	0	1	0	4	0	5	0	0
PCR fragment 2	2462	3243	781	763	4	4	0	1	0	4	0	4	0	0
PCR fragment 3	3440	4458	1018	906	4	3	1	0	0	2	1	3	1	0	False negative: Sanger C->T at 3941	AATAAA[C/T]CCCCT
PCR fragment 4	7104	8085	981	903	5	4	1	1	0	4	1	4	1	0	False negative: Sanger T->C at 8057	TTCCC[T/C]TCACCC
PCR fragment 5	7975	8937	962	847	6	5	0	1	0	5	0	6	0	0
PCR fragment 6	11523	12522	999	972	8	7	0	1	0	7	0	8	0	0
PCR fragment 7	13315	14029	714	605	4	2	1	0	0	3	1	3	1	0	False negative: Sanger G->A at 13519	CACCCA[G/A]AAAGGA
PCR fragment 8	14915	15789	874	861	13	11	0	0	0	13	0	13	0	0	False negative: Sanger G->A at 15492;Sanger GA->AG at 15645	CAATCC[G->A]CCCT	TACAT[GA/AG]GTACA
PCR fragment 9	15800	16632	832	680	11	7	2	2	0	8	3	8	2	1	False negative:Sanger G->A at 16118; TG->CA at 16126; insertion C at 16402	CATAG[G/A]AAACAAG[TG/CA]CACC	CCCCCC[C]TACCCCCCA
All PCR fragments				7493	60	47	5	7	0	50	6	54	5	1
Identity				0.999199								0.9	0.0833333	0.0166667

## Sheet: Thoroughbreed-Sanger
PCR fragment	OL. Start	OL. End	PCR Span	Sanger coverage	Variants in span Sanger	H25-True	H25-False	H26-True	H26-False	H27-True	H27-False	True positive	False negative	False positive	Note	Context
PCR fragment 1	930	1929	999	956	5	0	0	5	0	0	0	5	0	0
PCR fragment 2	2462	3243	781	763	3	0	0	3	0	0	0	3	0	0
PCR fragment 3	3440	4458	1018	906	2	0	0	2	0	0	0	2	0	0
PCR fragment 4	7104	8085	981	903	0	0	0	3	0	0	0	3	0	0
PCR fragment 5	7975	8937	962	847	7	0	0	7	0	0	0	7	0	0
PCR fragment 6	11523	12522	999	972	8	0	0	8	0	0	0	8	0	0
PCR fragment 7	13315	14029	714	605	4	0	0	3	0	1	0	4	0	0
PCR fragment 8	14915	15789	874	861	13	0	0	9	2	2	0	11	2	0
PCR fragment 9	15800	16632	832	680	11	2	2	5	0	3	2	8	2	1	first repeat motif GTGCACCT->GCACACCT	Repeat tract
All PCR fragments				7493	53	2	2	45	2	6	2	51	4	1
Identity				0.999733								0.910714	0.0714286	0.0178571

## Sheet: Twilight-Sanger
PCR fragment	OL. Start	OL. End	PCR Span	Sanger coverage	Variants in span Sanger	H25-True	H25-False	H26-True	H26-False	H27-True	H27-False	True positive	False negative	False positive	Note	Context
PCR fragment 1	930	1929	999	956	5	2	0	3	0	2	0	5	0	0
PCR fragment 2	2462	3243	781	763	5	4	0	3	0	4	0	5	0	0
PCR fragment 3	3440	4458	1018	906	4	3	0	2	0	3	0	4	0	0
PCR fragment 4	7104	8085	981	903	3	0	0	3	0	0	0	3	0	0
PCR fragment 5	7975	8937	962	847	11	6	0	9	0	6	0	11	0	0
PCR fragment 6	11523	12522	999	972	9	4	6	0	0	4	0	9	0	0
PCR fragment 7	13315	14029	714	605	5	2	0	3	0	3	0	5	0	0
PCR fragment 8	14915	15789	874	861	19	10	0	14	1	10	0	18	1	0
PCR fragment 9	15800	16632	832	680	11	4	3	5	1	5	3	7	4	0	first repeat motif GTGCACCT->GCACACCT	Repeat tract
All PCR fragments				7493	72	35	9	42	2	37	3	67	5	0
Identity				0.999333								0.930556	0.0694444	0

## Sheet: Arabian by horse
PCR fragment	Start	End	Span	Sanger coverage	Nb Variants Sanger	H25-TP	H25-FP	H25-FN	H26-TP	H26-FP	H26-FN	H27-TP	H27-FP	H27-FN	H-TP	H-FP	H-FN
PCR fragment 1	930	1929	999	956	5	4	0	0	1	0	0	4	0	0	5	0	0
PCR fragment 2	2462	3243	781	763	4	4	0	0	1	0	0	4	0	0	4	0	0
PCR fragment 3	3440	4458	1018	906	4	3	0	1	0	0	0	2	0	1	3	0	1
PCR fragment 4	7104	8085	981	903	5	4	0	1	1	0	0	4	0	1	4	0	1
PCR fragment 5	7975	8937	962	847	6	5	0	0	1	0	0	5	0	0	6	0	0
PCR fragment 6	11523	12522	999	972	8	7	0	0	1	0	0	7	0	0	8	0	0
PCR fragment 7	13315	14029	714	605	4	2	0	1	0	0	0	3	0	1	3	0	1
PCR fragment 8	14915	15789	874	861	13	11	0	0	0	0	0	13	0	0	13	0	0
PCR fragment 9	15800	16632	832	680	10	7	0	2	2	0	0	8	1	2	8	1	2
All PCR fragments				7493	59	47	0	5	7	0	0	50	1	5	54	1	5
Precision						1			1			0.980392			0.981818
Recall						0.903846			1			0.909091			0.915254
F1-score						0.949495			1			0.943396			0.947368

## Sheet: Thoroughbreed by horse
PCR fragment	Start	End	Span	Sanger coverage	Nb Variants Sanger	H25-TP	H25-FP	H25-FN	H26-TP	H26-FP	H26-FN	H27-TP	H27-FP	H27-FN	H-TP	H-FP	H-FN
PCR fragment 1	930	1929	999	956	5	0	0	0	5	0	0	0	0	0	5	0	0
PCR fragment 2	2462	3243	781	763	3	0	0	0	3	0	0	0	0	0	3	0	0
PCR fragment 3	3440	4458	1018	906	2	0	0	0	2	0	0	0	0	0	2	0	0
PCR fragment 4	7104	8085	981	903	3	0	0	0	3	0	0	0	0	0	3	0	0
PCR fragment 5	7975	8937	962	847	7	0	0	0	7	0	0	0	0	0	7	0	0
PCR fragment 6	11523	12522	999	972	8	0	0	0	8	0	0	0	0	0	8	0	0
PCR fragment 7	13315	14029	714	605	4	0	0	0	3	0	0	1	0	0	4	0	0
PCR fragment 8	14915	15789	874	861	13	0	0	0	9	0	2	2	0	0	11	0	2
PCR fragment 9	15800	16632	832	680	10	2	0	2	5	0	0	3	1	2	7	1	2
All PCR fragments				7493	55	2	0	2	45	0	2	6	1	2	50	1	4
Precision						1			1			0.857143			0.980392
Recall						0.5			0.957447			0.75			0.925926
F1-score						0.666667			0.978261			0.8			0.952381

## Sheet: Twilight by horse
PCR fragment	Start	End	Span	Sanger coverage	Nb Variants Sanger	H25-TP	H25-FP	H25-FN	H26-TP	H26-FP	H26-FN	H27-TP	H27-FP	H27-FN	H-TP	H-FP	H-FN
PCR fragment 1	930	1929	999	956	5	2	0	0	3	0	0	2	0	0	5	0	0
PCR fragment 2	2462	3243	781	763	5	4	0	0	3	0	0	4	0	0	5	0	0
PCR fragment 3	3440	4458	1018	906	4	3	0	0	2	0	0	3	0	0	4	0	0
PCR fragment 4	7104	8085	981	903	3	0	0	0	3	0	0	0	0	0	3	0	0
PCR fragment 5	7975	8937	962	847	11	6	0	0	9	0	0	6	0	0	11	0	0
PCR fragment 6	11523	12522	999	972	9	4	0	6	0	0	0	4	0	0	9	0	0
PCR fragment 7	13315	14029	714	605	5	2	0	0	3	0	0	3	0	0	5	0	0
PCR fragment 8	14915	15789	874	861	19	10	0	0	14	0	1	10	0	0	18	0	1
PCR fragment 9	15800	16632	832	680	11	4	0	3	5	0	1	5	0	3	7	0	4
All PCR fragments				7493	72	35	0	9	42	0	2	37	0	3	67	0	5
Precision						1			1			1			1
Recall						0.795455			0.954545			0.925			0.930556
F1-score						0.886076			0.976744			0.961039			0.964029

## Sheet: Arabian by sample
Specimen	Sample	Total	True positive	TP%	False negative	FN%
H25	S1_BARCODE01	52	48	0.923077	4	0.0769231
H25	S1_BARCODE04	52	50	0.961538	2	0.0384615
H25	S1_BARCODE07	52	49	0.942308	3	0.0576923
H25	S2_BARCODE01	52	48	0.923077	4	0.0769231
H25	S2_BARCODE02	52	48	0.923077	4	0.0769231
H25	S2_BARCODE07	52	50	0.961538	2	0.0384615
H25	S2_BARCODE08	52	49	0.942308	3	0.0576923
H25	Total	364	342	0.93956	22	0.0604396
H26	S1_BARCODE02	7	7	1	0	0
H26	S1_BARCODE05	7	7	1	0	0
H26	S1_BARCODE08	7	7	1	0	0
H26	S2_BARCODE03	7	7	1	0	0
H26	S2_BARCODE04	7	7	1	0	0
H26	S2_BARCODE09	7	7	1	0	0
H26	S2_BARCODE10	7	7	1	0	0
H26	Total	49	49	1	0	0
H27	S1_BARCODE03	56	51	0.910714	4	0.0714286
H27	S1_BARCODE06	56	52	0.928571	3	0.0535714
H27	S1_BARCODE09	56	51	0.910714	4	0.0714286
H27	S2_BARCODE05	56	51	0.910714	4	0.0714286
H27	S2_BARCODE06	56	52	0.928571	3	0.0535714
H27	S2_BARCODE11	56	52	0.928571	3	0.0535714
H27	S2_BARCODE12	56	52	0.928571	3	0.0535714
H27	Total	392	361	0.920918	24	0.0612245
	Overall	805	752	0.934161	46	0.0571429

## Sheet: Thoroughbreed by sample
Specimen	Sample	Total	True positive	TP%	False negative	FN%
H25	S1_BARCODE01	4	2	0.5	2	0.5
H25	S1_BARCODE04	4	3	0.75	1	0.25
H25	S1_BARCODE07	4	2	0.5	2	0.5
H25	S2_BARCODE01	4	3	0.75	1	0.25
H25	S2_BARCODE02	4	3	0.75	1	0.25
H25	S2_BARCODE07	4	3	0.75	1	0.25
H25	S2_BARCODE08	4	2	0.5	2	0.5
H25	Total	28	18	0.642857	10	0.357143
H26	S1_BARCODE02	47	47	1	0	0
H26	S1_BARCODE05	47	47	1	0	0
H26	S1_BARCODE08	47	45	0.957447	2	0.0444444
H26	S2_BARCODE03	47	47	1	0	0
H26	S2_BARCODE04	47	47	1	0	0
H26	S2_BARCODE09	47	47	1	0	0
H26	S2_BARCODE10	47	47	1	0	0
H26	Total	329	327	0.993921	2	0.00611621
H27	S1_BARCODE03	9	7	0.777778	1	0.111111
H27	S1_BARCODE06	9	7	0.777778	1	0.111111
H27	S1_BARCODE09	9	6	0.666667	2	0.222222
H27	S2_BARCODE05	9	6	0.666667	2	0.222222
H27	S2_BARCODE06	9	7	0.777778	1	0.111111
H27	S2_BARCODE11	9	7	0.777778	1	0.111111
H27	S2_BARCODE12	9	7	0.777778	1	0.111111
H27	Total	63	47	0.746032	9	0.142857
	Overall	420	392	0.933333	21	0.05

## Sheet: Twilight by sample
Specimen	Sample	Total	True positive	TP%	False negative	FN%
H25	S1_BARCODE01	38	36	0.947368	2	0.0526316
H25	S1_BARCODE04	38	35	0.921053	3	0.0789474
H25	S1_BARCODE07	38	36	0.947368	2	0.0526316
H25	S2_BARCODE01	38	35	0.921053	3	0.0789474
H25	S2_BARCODE02	38	36	0.947368	2	0.0526316
H25	S2_BARCODE07	38	35	0.921053	3	0.0789474
H25	S2_BARCODE08	38	35	0.921053	3	0.0789474
H25	Total	266	248	0.932331	18	0.0676692
H26	S1_BARCODE02	50	49	0.98	1	0.0204082
H26	S1_BARCODE05	50	49	0.98	1	0.0204082
H26	S1_BARCODE08	50	47	0.94	2	0.0425532
H26	S2_BARCODE03	50	49	0.98	1	0.0204082
H26	S2_BARCODE04	50	49	0.98	1	0.0204082
H26	S2_BARCODE09	50	49	0.98	1	0.0204082
H26	S2_BARCODE10	50	49	0.98	1	0.0204082
H26	Total	350	341	0.974286	8	0.0234604
H27	S1_BARCODE03	40	37	0.925	3	0.075
H27	S1_BARCODE06	40	37	0.925	1	0.025
H27	S1_BARCODE09	40	38	0.95	3	0.075
H27	S2_BARCODE05	40	37	0.925	3	0.075
H27	S2_BARCODE06	40	37	0.925	3	0.075
H27	S2_BARCODE11	40	37	0.925	3	0.075
H27	S2_BARCODE12	40	37	0.925	3	0.075
H27	Total	280	260	0.928571	19	0.0678571
	Overall	896	849	0.947545	45	0.0502232
