# Supplementary material for: A new method for long-read sequencing of animal mitochondrial genomes: application to the identification of equine mitochondrial DNA variants
Source: BMC Genomics. 2020 Nov 11;21:785. doi: 10.1186/s12864-020-07183-9 (PMC7661214; doi:10.1186/s12864-020-07183-9)
Supplement: Supplementary file 3 — Additional file 3: SI_table 3. Primers. [file 12864_2020_7183_MOESM3_ESM.xlsx]

## Sheet: Feuil1
Primers used in this study
Primers	Application	séquences (5' -3') *	Reference sequence	Note
MT-FWD-1	MDA	CCCAACAATCAACC	KX669268.1
MT-FWD-3	MDA	CCCACCACAAACA	KX669268.1	unused in S2
MT-FWD-5	MDA	AAAAGGCGGGAGA	KX669268.1	unused in S2
MT-FWD-6	MDA	ATGGGGGGATTTGT	KX669268.1
MT-FWD-7	MDA	CGACACACCCAGAA	KX669268.1
MT-FWD-9	MDA	AAAAAACCAGCCCA	KX669268.1
MT-FWD-11	MDA	ACACAACGAGGGAA	KX669268.1
MT-FWD-12	MDA	CACTCACGCATTCT	KX669268.1
MT-FWD-13	MDA	ACCATCAACCCCAA	KX669268.1
MT-REV-1	MDA	AGGGCTGTGATGA	KX669268.1
MT-REV-3	MDA	GAAGCCGATATCCC	KX669268.1
MT-REV-5	MDA	GTATGAGGAAGGGG	KX669268.1
MT-REV-6	MDA	GGCGTAGGAAACAT	KX669268.1
MT-REV-10	MDA	AGGAAGCGAGAAGA	KX669268.1
MT-REV-9	MDA	GGTTTGGTTGAGTG	KX669268.1
MT-REV-13	MDA	CACCCCAACCGAAA	KX669268.1
MT-REV-14	MDA	TTCGGGGTGCTT	KX669268.1	unused in S2
COX1F	qPCR	TGGGGTGTCCTCGATTTTAG	KX669268.1
COX1R	qPCR	CATGGTAATGCCTGCTGCTA	KX669268.1
COX3F	qPCR	ATCACCTGAGCCCACCATAG	KX669268.1
COX3R	qPCR	GGAACCCTGTTGCTACGAAA	KX669268.1
ND2F	qPCR	CCATAGAAGCCTCCACCAAA	KX669268.1
ND2R	qPCR	CCAAGTTTTATGGCGAGAGC	KX669268.1
GAPDHF	qPCR	AACAGTGACACCCACTCTTCC	NC_009144.3
GAPDHR	qPCR	TTACTCCTTGGAGGCCATGT	NC_009144.3
MYOD1F	qPCR	GTATAGGGAATGAAAAACTAAGCATGAG	NC_009150.3
MYOD1R	qPCR	GGGCAGACGGGAAACTGA	NC_009150.3
EPOF	qPCR	CCGAAGGCTGCAGCTTTG	NC_009156.3
EPOR	qPCR	TCCACCTCCATCCTCTTCCA	NC_009156.3
mtDNA_primer-1F	PCR/Sequencing	GCCCGTCACCCTCCTTAAAT	KX669268.1
mtDNA_primer-1R	PCR/Sequencing	GCCGAGTTCCTTTTACTTCTTTT	KX669268.1
mtDNA_primer-2F	PCR/Sequencing	ATCCTAATGGTGCAACCGCT	KX669268.1
mtDNA_primer-2R	PCR/Sequencing	TCCGCTTATTAGGAGGACTGAGA	KX669268.1
mtDNA_primer-3F	PCR/Sequencing	TCCTAGCAGAATACGCAAACA	KX669268.1
mtDNA_primer-3R	PCR/Sequencing	GTTGGGTTTGGTTGAGACCG	KX669268.1
mtDNA_primer-4F	PCR/Sequencing	CCTACACTTCCACGACCACA	KX669268.1
mtDNA_primer-4R	PCR/Sequencing	GGCGATTGTTGATTAGTCGGT	KX669268.1
mtDNA_primer-5F	PCR/Sequencing	TATTCGCCTCTTTCGCTACCC	KX669268.1
mtDNA_primer-5R	PCR/Sequencing	AAGGCTCAGAAGAAGCCAGAG	KX669268.1
mtDNA_primer-6F	PCR/Sequencing	TGACTCCCCTACTACTCCTGTC	KX669268.1
mtDNA_primer-6R	PCR/Sequencing	TGGAGTAGGGCTGAGACTGGT	KX669268.1
mtDNA_primer-7F	PCR/Sequencing	ACTAGAACACTCCACCAGCG	KX669268.1
mtDNA_primer-7R	PCR/Sequencing	ATGGGGGTTTAGTGCTGATTGT	KX669268.1
mtDNA_primer-8F	PCR/Sequencing	TATTCTCCCCCGACCTCCTA	KX669268.1
mtDNA_primer-8R	PCR/Sequencing	CGAGGATTGGGACACGTAGTT	KX669268.1
mtDNA_primer-9F	PCR/Sequencing	ATCCAAACGTGGGGGTTTCT	KX669268.1
mtDNA_primer-9R	PCR/Sequencing	TCTAGGGGGATGCCTGTCTA	KX669268.1
